# Supplementary material for: New ABL1 Kinase Domain Mutations in BCR::ABL1‐Positive Acute Lymphoblastic Leukemia
Source: Cancer Med. 2024 Oct 23;13(20):e70317. doi: 10.1002/cam4.70317 (PMC11497109; doi:10.1002/cam4.70317)
Supplement: Supplementary file 1 — Data S1. [file CAM4-13-e70317-s001.zip]

Archive with 2 entries (2 files):
- mutation information.xlsx
- Supplemental Materials.docx
