# Supplementary material for: New ABL1 Kinase Domain Mutations in BCR::ABL1‐Positive Acute Lymphoblastic Leukemia
Source: Cancer Med. 2024 Oct 23;13(20):e70317. doi: 10.1002/cam4.70317 (PMC11497109; doi:10.1002/cam4.70317)
Supplement: Supplementary file 1 — Data S1. [file CAM4-13-e70317-s001.zip › mutation information.xlsx]

## Sheet: ABL1 KD  mutations
Mut	Chr	Start	End	Ref	Alt	Func.refGene	Gene.refGene	ExonicFunc.refGene	AAChange.refGene
p.T315I	9	133748283	133748283	C	T	exonic	ABL1	nonsynonymous SNV	ABL1:NM_005157:exon6:c.C944T:p.T315I,ABL1:NM_007313:exon6:c.C1001T:p.T334I
p.T315P	9	133748282	133748282	A	C	exonic	ABL1	nonsynonymous SNV	ABL1:NM_005157:exon6:c.A943C:p.T315P,ABL1:NM_007313:exon6:c.A1000C:p.T334P
p.M244V	9	133738330	133738330	A	G	exonic	ABL1	nonsynonymous SNV	ABL1:NM_005157:exon4:c.A730G:p.M244V,ABL1:NM_007313:exon4:c.A787G:p.M263V
p.Y253H	9	133738357	133738357	T	C	exonic	ABL1	nonsynonymous SNV	ABL1:NM_005157:exon4:c.T757C:p.Y253H,ABL1:NM_007313:exon4:c.T814C:p.Y272H
p.E255V	9	133738364	133738364	A	T	exonic	ABL1	nonsynonymous SNV	ABL1:NM_005157:exon4:c.A764T:p.E255V,ABL1:NM_007313:exon4:c.A821T:p.E274V
p.E255K	9	133738363	133738363	G	A	exonic	ABL1	nonsynonymous SNV	ABL1:NM_005157:exon4:c.G763A:p.E255K,ABL1:NM_007313:exon4:c.G820A:p.E274K
p.V289F	9	133747558	133747558	G	T	exonic	ABL1	nonsynonymous SNV	ABL1:NM_005157:exon5:c.G865T:p.V289F,ABL1:NM_007313:exon5:c.G922T:p.V308F
p.F317L	9	133748288	133748288	T	C	exonic	ABL1	nonsynonymous SNV	ABL1:NM_005157:exon6:c.T949C:p.F317L,ABL1:NM_007313:exon6:c.T1006C:p.F336L
p.E355G	9	133748403	133748403	A	G	exonic	ABL1	nonsynonymous SNV	ABL1:NM_005157:exon6:c.A1064G:p.E355G,ABL1:NM_007313:exon6:c.A1121G:p.E374G
p.F359I	9	133748414	133748414	T	A	exonic	ABL1	nonsynonymous SNV	ABL1:NM_005157:exon6:c.T1075A:p.F359I,ABL1:NM_007313:exon6:c.T1132A:p.F378I
p.F359C	9	133748415	133748415	T	G	exonic	ABL1	nonsynonymous SNV	ABL1:NM_005157:exon6:c.T1076G:p.F359C,ABL1:NM_007313:exon6:c.T1133G:p.F378C
p.A365V	9	133750263	133750263	C	T	exonic	ABL1	nonsynonymous SNV	ABL1:NM_005157:exon7:c.C1094T:p.A365V,ABL1:NM_007313:exon7:c.C1151T:p.A384V
p.Y449X	9	133753878	133753878	T	G	exonic	ABL1	stopgain	ABL1:NM_005157:exon8:c.T1347G:p.Y449X,ABL1:NM_007313:exon8:c.T1404G:p.Y468X
p.V515L	9	133755916	133755916	G	C	exonic	ABL1	nonsynonymous SNV	ABL1:NM_005157:exon10:c.G1543C:p.V515L,ABL1:NM_007313:exon10:c.G1600C:p.V534L
p.T224N	9	133738271	133738271	C	A	exonic	ABL1	nonsynonymous SNV	ABL1:NM_005157:exon4:c.C671A:p.T224N,ABL1:NM_007313:exon4:c.C728A:p.T243N
p.T204M	9	133738211	133738211	C	T	exonic	ABL1	nonsynonymous SNV	ABL1:NM_005157:exon4:c.C611T:p.T204M,ABL1:NM_007313:exon4:c.C668T:p.T223M
p.R537G	9	133755982	133755982	A	G	exonic	ABL1	nonsynonymous SNV	ABL1:NM_005157:exon10:c.A1609G:p.R537G,ABL1:NM_007313:exon10:c.A1666G:p.R556G
p.R536W	9	133755979	133755979	A	T	exonic	ABL1	nonsynonymous SNV	ABL1:NM_005157:exon10:c.A1606T:p.R536W,ABL1:NM_007313:exon10:c.A1663T:p.R555W
p.R536M	9	133755980	133755980	G	T	exonic	ABL1	nonsynonymous SNV	ABL1:NM_005157:exon10:c.G1607T:p.R536M,ABL1:NM_007313:exon10:c.G1664T:p.R555M
p.R516L	9	133755920	133755920	G	T	exonic	ABL1	nonsynonymous SNV	ABL1:NM_005157:exon10:c.G1547T:p.R516L,ABL1:NM_007313:exon10:c.G1604T:p.R535L
p.R328T	9	133748322	133748322	G	C	exonic	ABL1	nonsynonymous SNV	ABL1:NM_005157:exon6:c.G983C:p.R328T,ABL1:NM_007313:exon6:c.G1040C:p.R347T
p.R239G	9	133738315	133738315	C	G	exonic	ABL1	nonsynonymous SNV	ABL1:NM_005157:exon4:c.C715G:p.R239G,ABL1:NM_007313:exon4:c.C772G:p.R258G
p.N414T	9	133750410	133750410	A	C	exonic	ABL1	nonsynonymous SNV	ABL1:NM_005157:exon7:c.A1241C:p.N414T,ABL1:NM_007313:exon7:c.A1298C:p.N433T
p.M290I	9	133747563	133747563	G	A	exonic	ABL1	nonsynonymous SNV	ABL1:NM_005157:exon5:c.G870A:p.M290I,ABL1:NM_007313:exon5:c.G927A:p.M309I
p.M278V	9	133747525	133747525	A	G	exonic	ABL1	nonsynonymous SNV	ABL1:NM_005157:exon5:c.A832G:p.M278V,ABL1:NM_007313:exon5:c.A889G:p.M297V
p.L452P	9	133753886	133753886	T	C	exonic	ABL1	nonsynonymous SNV	ABL1:NM_005157:exon8:c.T1355C:p.L452P,ABL1:NM_007313:exon8:c.T1412C:p.L471P
p.L354P	9	133748400	133748400	T	C	exonic	ABL1	nonsynonymous SNV	ABL1:NM_005157:exon6:c.T1061C:p.L354P,ABL1:NM_007313:exon6:c.T1118C:p.L373P
p.K415R	9	133750413	133750413	A	G	exonic	ABL1	nonsynonymous SNV	ABL1:NM_005157:exon7:c.A1244G:p.K415R,ABL1:NM_007313:exon7:c.A1301G:p.K434R
p.K262T	9	133738385	133738385	A	C	exonic	ABL1	nonsynonymous SNV	ABL1:NM_005157:exon4:c.A785C:p.K262T,ABL1:NM_007313:exon4:c.A842C:p.K281T
p.K183R	9	133730482	133730482	A	G	exonic	ABL1	nonsynonymous SNV	ABL1:NM_005157:exon3:c.A548G:p.K183R,ABL1:NM_007313:exon3:c.A605G:p.K202R
p.F401V	9	133750370	133750370	T	G	exonic	ABL1	nonsynonymous SNV	ABL1:NM_005157:exon7:c.T1201G:p.F401V,ABL1:NM_007313:exon7:c.T1258G:p.F420V
p.F401L	9	133750370	133750370	T	C	exonic	ABL1	nonsynonymous SNV	ABL1:NM_005157:exon7:c.T1201C:p.F401L,ABL1:NM_007313:exon7:c.T1258C:p.F420L
p.E509K	9	133755898	133755898	G	A	exonic	ABL1	nonsynonymous SNV	ABL1:NM_005157:exon10:c.G1525A:p.E509K,ABL1:NM_007313:exon10:c.G1582A:p.E528K
p.D482G	9	133755476	133755476	A	G	exonic	ABL1	nonsynonymous SNV	ABL1:NM_005157:exon9:c.A1445G:p.D482G,ABL1:NM_007313:exon9:c.A1502G:p.D501G
p.D455A	9	133753895	133753895	A	C	exonic	ABL1	nonsynonymous SNV	ABL1:NM_005157:exon8:c.A1364C:p.D455A,ABL1:NM_007313:exon8:c.A1421C:p.D474A
p.A538S	9	133755985	133755985	G	T	exonic	ABL1	nonsynonymous SNV	ABL1:NM_005157:exon10:c.G1612T:p.A538S,ABL1:NM_007313:exon10:c.G1669T:p.A557S
p.A407S	9	133750388	133750388	G	T	exonic	ABL1	nonsynonymous SNV	ABL1:NM_005157:exon7:c.G1219T:p.A407S,ABL1:NM_007313:exon7:c.G1276T:p.A426S
p.A196S	9	133738186	133738186	G	T	exonic	ABL1	nonsynonymous SNV	ABL1:NM_005157:exon4:c.G586T:p.A196S,ABL1:NM_007313:exon4:c.G643T:p.A215S
